# Supplementary material for: Meiotic cells escape prolonged spindle checkpoint activity through kinetochore silencing and slippage
Source: PLoS Genet. 2023 Apr 5;19(4):e1010707. doi: 10.1371/journal.pgen.1010707 (PMC10109492; doi:10.1371/journal.pgen.1010707)
Supplement: S1 Data — (XLSX) [file pgen.1010707.s009.xlsx]

## Sheet: Fig 1E
Time from start of imaging to separase activation				Summary Statistics DMSO vs. Nocodazole
WT+ DMSO	WT+ Nocodazole	mad3Δ + Nocodazole		Mann Whitney test
10	170	40		P value	<0.0001
20	160	50		Exact or approximate P value?	Approximate
60	380	30		P value summary	****
20	400	10		Significantly different (P < 0.05)?	Yes
10	230	20		One- or two-tailed P value?	Two-tailed
20	240	30		Sum of ranks in column A,B	5253 , 16068
10	420	20		Mann-Whitney U	0
40	230	20
30	310	50		Difference between medians
20	570	80		Median of column A	20.00, n=102
20	280	30		Median of column B	350.0, n=104
10	490	20		Difference: Actual	330
20	390	40		Difference: Hodges-Lehmann	320
30	380	10
30	460	50
50	210	20
40	350	40
20	290	50
30	180	30
20	510	40
40	600	40
20	360	50
40	430	40
20	480	70
20	380	20
20	290	40
30	270	10
30	130	30
30	340	20
10	240	40
20	330	50
40	310	20
30	510	40
20	320	30
10	280	20
20	620	10
40	430	50
20	360	10
30	310	20
20	440	30
20	330	50
30	310	60
20	320	10
10	520	50
20	410	50
20	620	40
20	290	50
40	300	40
10	440	30
30	520	30
30	350	40
30	320	30
20	350	50
30	260	90
20	320	20
10	340	40
20	220	20
20	440	40
20	340	40
20	320	10
30	350	10
30	520	40
30	440	40
30	350	20
20	340	40
20	360	20
30	220	30
20	350	10
20	340	20
10	270	30
20	280	10
10	280	20
30	280	20
20	510	30
40	340	10
20	200	50
30	380	30
10	400	40
10	380	10
10	300	50
20	420	10
20	370	20
30	440	20
60	460	50
40	310	50
40	310	30
20	470	10
40	360	30
30	110	60
70	350	10
30	360	70
30	290	70
40	320	40
20	370	10
20	300	20
20	370	50
30	360	20
30	490	40
30	450	30
20	260	10
10	390	40
40	360	10
	690	50
	750

## Sheet: Fig 1F
Time from start of imaging to separase activation				Summary Statistics- DMSO vs Nocodazole
WT+ DMSO	WT+ Nocodazole	mad3Δ+ Nocodazole		Mann Whitney test
30	280	50		P value	<0.0001
40	60	20		Exact or approximate P value?	Exact
20	110	20		P value summary	****
10	50	10		Significantly different (P < 0.05)?	Yes
0	70	50		One- or two-tailed P value?	Two-tailed
30	170	10		Sum of ranks in column A,B	1645 , 4026
30	80	10		Mann-Whitney U	160
50	50	20
0	30	40		Difference between medians
50	180	20		Median of column A	30.00, n=54
30	110	10		Median of column B	90.00, n=52
70	140	10		Difference: Actual	60
30	50	10		Difference: Hodges-Lehmann	60
30	80	0
50	190	50
30	100	0
40	90	0
40	110	30
40	60	0
40	50	40
10	240	0
50	80	40
30	70	20
20	70	40
60	80	20
70	40	20
40	90	30
30	100	10
20	30	10
20	70	40
20	100	10
30	110	10
20	40	70
50	90	20
30	130	50
20	130	10
40	60	80
40	70	10
30	90	30
20	170	30
40	90	30
30	100	30
10	90	50
20	160	30
40	60	30
30	60	90
90	220	30
40	130	10
50	60	10
30	110	20
40	110	10
30	250	30
30		60
30		70
		90
		30

## Sheet: Fig 1G
Time from SPB separation to separase activation					Summary Statistics- WT vs. Cdc6-dp
WT	mad3Δ	Cdc6-dp	Cdc6-dp mad3Δ		Mann Whitney test
60	40	600	30		P value	<0.0001
110	40	460	40		Exact or approximate P value?	Exact
120	60	130	60		P value summary	****
50	110	620	110		Significantly different (P < 0.05)?	Yes
130	20	480	220		One- or two-tailed P value?	Two-tailed
40	40	570	70		Sum of ranks in column A,C	7789 , 17187
50	130	350	40		Mann-Whitney U	163
170	80	410	70
80	60	360	200		Difference between medians
70	20	540	120		Median of column A	60.00, n=123
40	20	500	40		Median of column C	350.0, n=100
120	30	480	50		Difference: Actual	290
100	50	460	210		Difference: Hodges-Lehmann	290
40	40	460	50
70	50	570	140
50	50	480	20
30	20	690	20
90	80	510	270
30	50	750	90
40	30	240	20
	40	190	90
90	60	590	130
70	30	460	60
90	20	120	60
80	40	50	80
50	40	130	50
100	40	110	30
60	70	410	40
80	50	340	80
40	80	300	30
40	50	460	60
90	70	150	30
40	60	150	40
110	30	490	30
70	30	460	100
60	50	280	50
90	20	420	20
40	20	210	40
40	50	350	30
70	60	240	40
20	100	450	80
30	90	310	30
90	40	430	50
50	20	440	50
50	30	380	50
80	40	90	40
50	50	220	30
60	20	320	60
50	70	450	70
90	80	110	40
30	20	190	70
60	50	140	200
100	60	460	120
90	20	90
	60	190
40	50	100
	50	370
70	40	260
80	30	100
50	20	110
80	30	420
50	20	310
80	30	330
60	20	400
90	90	180
40	70	430
50	40	350
100	70	380
40	40	550
40	60	580
80	90	130
30	50	240
50	100	480
70	50	320
50	30	540
40	50	230
30	30	270
60	70	340
60	40	370
40	70	300
60	40	320
30	60	360
50	70	400
60	40	440
	40	320
70	100	520
80	50	490
40	70	350
40	50	270
50	40	330
20	50	290
70	40	320
40	80	240
60	30	440
40	40	260
	60	300
90	30	340
90	40	350
30	80	390
70	50	500
80	140
40	20
80	20
120	270
60	90
90	20
40	90
50	130
60	60
70	60
70	80
40	50
70	30
50	40
60	80
80	30
70	60
90	30
30	40
50	30
80	100
90	50
90	20
90	40
40	30
70	40
40	80
40

## Sheet: Fig 1H
Time from SPB separation to separase activation							Summary Statistics
WT	mad3∆	spo11-y135f	spo11-y135f mad3∆	mek1∆	mek1∆ mad3∆		WT vs. spo11-y135f
100	90	190	30	350	20		Mann Whitney test
40	40	110	40	440	30		P value	<0.0001
60	90	230	40	420	30		Exact or approximate P value?	Exact
30	40	340	50	270	40		P value summary	****
20	40	180	40	350	30		Significantly different (P < 0.05)?	Yes
30	70	180	40	240	20		One- or two-tailed P value?	Two-tailed
60	60	180	70	40	30		Sum of ranks in column A,C	6025 , 13478
20	50	80	40	400	30		Mann-Whitney U	247
50	50	350	80	50	30
50	90	110	50	290	30		Difference between medians
40	50	120	40	160	30		Median of column A	60.00, n=107
60	50	310	40	160	30		Median of column C	170.0, n=90
70	120	240	70	260	30		Difference: Actual	110
50	40	240	40	150	30		Difference: Hodges-Lehmann	110
50	20	290	50	140	30
60	80	140	70	210	40		WT vs. mek1∆
70	40	160	50	170	50		Mann Whitney test
80	50	280	40	140	20		P value	<0.0001
40	30	50	70	260	30		Exact or approximate P value?	Exact
60	60	120	40	270	30		P value summary	****
20	30	200	40	170	40		Significantly different (P < 0.05)?	Yes
40	50	480	70	170	40		One- or two-tailed P value?	Two-tailed
60	30	350	40	250	20		Sum of ranks in column A,E	6220 , 9533
20	40	210	40	130	40		Mann-Whitney U	442
80	40	240	60	350	50
70	40	170	60	140	30		Difference between medians
60	40	160	110	250	30		Median of column A	60.00, n=107
40	40	200	50	340	40		Median of column E	165.0, n=70
80	30	160	50	60	40		Difference: Actual	105
50	30	180	60	120	40		Difference: Hodges-Lehmann	110
50	40	370	30	150	30
50	30	150	90	300	20
50	50	160	50	130	40
20	40	150	50	120	40
60	40	130	40	310	50
50	40	120	60	210	30
50	30	140	60	330	20
50	40	160	70	230	40
50	50	270	60	420	30
40	30	160	50	60	30
70	50	150	60	340	50
60	30	150	70	160	40
20	40	120	50	100	60
90	30	350	50	240	30
70	40	140	50	100	40
70	50	270	60	90	30
50	30	230	50	340	40
70	40	150	70	120	40
40	40	120	70	140	50
50	40	310	50	160	50
70	40	160	40	90	30
60	30	150	60	70	30
30	50	160	70	160	30
70	40	260	40	140	30
40	60	140	60	360	50
60	30	260	50	280	70
50	30	150	110	130	30
20	40	50	60	100	30
50	40	130	40	130	40
30	40	210	40	140	50
60	30	150	100	260	40
80	30	260	80	150	40
30	30	150	40	330	60
40	50	140	80	100	30
50	30	160	30	150	30
80	40	240	40	210	50
50	50	260	40	360	40
40	30	240	50	150	30
50	30	170	60	160	60
70	50	180	30	90	30
60	40	140	50	120	30
70	30	250	30	190	30
50	50	130	40	280	60
40	40	300	40	180	30
60	40	80	90	170	40
40	30	120	40	120	30
70	50	130	30	180	40
60	50	170	40	110	20
60	50	350	90	120	30
60	40	110	40	110	40
50	30	190	50	240	150
50	60	250	30	170	30
40	30	250	60	230	20
30	40	370	60	350	20
30	40	240	60	120	20
80	40	210	40	110	30
60	50	70	70	120	30
40	30	100	60	70	40
40	40	170		100	40
60	40	120		160	20
30	50	150		180	30
50	30			90	30
20	40			110	30
30	40			120	30
40	40			170	40
30	40			110	30
80	40			130	50
80	40			140	50
60	40			230	50
60	40			120	60
80	60			80	50
50				100	50
50				120	40
40				120	30
60				160	40
40				160	40
40					40
30					50
50					40
					20
					30
					30
					30
					30

## Sheet: Fig 2B
P value and statistical significance
Test	Fisher's exact test
P value	0.0327
P value summary	*
One- or two-sided	Two-sided
Statistically significant (P < 0.05)?	Yes
Data analyzed	mek1	mek1 mad3	Total
mis-seg	24	39	63
proper seg	76	61	137
Total	100	100	200
Percentage of row total	mek1	mek1 mad3
mis-seg	38.10%	61.90%
proper seg	55.47%	44.53%
Percentage of column total	mek1	mek1 mad3
mis-seg	24.00%	39.00%
proper seg	76.00%	61.00%
Percentage of grand total	mek1	mek1 mad3
mis-seg	12.00%	19.50%
proper seg	38.00%	30.50%

## Sheet: Fig 2C
Time from SPB sepration to separase activation											Summary Statistics
WT	mad3Δ	WT +1SLC	mad3Δ +1SLC	homeolog	homeolog mad3Δ	homeolog +1SLC	homeolog +1SLC mad3Δ	spo11-Y135F	spo11-Y135F mad3Δ		WT vs. WT+ 1SLC
100	90	70	40	100	50	150	60	190	80		Mann Whitney test
40	40	80	30	140	50	240	60	110	40		P value	<0.0001
60	90	50	40	90	20	210	50	230	40		Exact or approximate P value?	Approximate
30	40	110	40	110	60	220	60	340	50		P value summary	****
20	40	70	40	110	50	230	40	180	40		Significantly different (P < 0.05)?	Yes
30	70	140	40	90	50	100	50	180	40		One- or two-tailed P value?	Two-tailed
60	60	70	40	120	40	240	60	180	70		Sum of ranks in column A,C	7759 , 14607
20	50	60	40	90	40	150	40	80	40		Mann-Whitney U	1764
50	50	60	40	120	30	200	110	350	50
50	90	60	30	90	30	200	40	110	70		Difference between medians
40	50	70	40	110	60	210	60	120	50		Median of column A	50.00, n=109
60	50	70	40	100	40	190	40	310	40		Median of column C	70.00, n=102
70	120	70	40	90	40	130	30	240	70		Difference: Actual	20
50	40	60	40	120	40	190	50	240	40		Difference: Hodges-Lehmann	20
50	20	80	40	90	80	160	50	290	40		WT vs. homeolog
60	80	90	30	110	70	120	60	140	70		Mann Whitney test
70	40	60	30	150	40	140	90	160	40		P value	<0.0001
80	50	70	50	70	20	120	80	280	40		Exact or approximate P value?	Approximate
40	30	60	50	120	50	150	50	50	60		P value summary	****
60	50	70	40	110	40	190	50	120	60		Significantly different (P < 0.05)?	Yes
20	60	50	40	220	50	160	50	200	110		One- or two-tailed P value?	Two-tailed
40	30	50	40	200	70	240	40	480	50		Sum of ranks in column A,E	6232 , 15923
60	50	120	60	60	60	220	40	350	50		Mann-Whitney U	237
20	30	60	40	30	90	150	60	210	60
80	40	80	60	100	30	160	60	240	30		Difference between medians
70	40	90	40	120	30	130	50	170	90		Median of column A	50.00, n=109
60	40	80	60	70	20	110	60	160	50		Median of column E	110.0, n=101
40	40	90	20	120	30	180	60	200	50		Difference: Actual	60
80	40	80	40	100	30	180	50	160	40		Difference: Hodges-Lehmann	60
50	30	80	50	110	30	270	70	180	60		WT vs. homeolog + 1SLC
50	30	60	40	110	50	220	70	370	60		Mann Whitney test
50	40	50	50	110	50	130	60	150	70		P value	<0.0001
50	30	70	30	130	30	200	30	160	60		Exact or approximate P value?	Approximate
20	50	60	30	140	60	200	50	150	50		P value summary	****
60	40	70	40	110	20	170	60	130	60		Significantly different (P < 0.05)?	Yes
50	40	80	40	60	30	190	60	120	70		One- or two-tailed P value?	Two-tailed
50	40	70	40	170	30	190	30	140	50		Sum of ranks in column C,E	6494 , 14213
50	30	60	40	130	20	130	60	160	50		Mann-Whitney U	1241
50	40	110	50	90	40	190	60	270	50
40	50	100	50	130	70	180	60	160	60		Difference between medians
70	30	50	40	110	30	140	60	150	50		Median of column C	70.00, n=102
60	50	90	30	120	50	110	30	150	70		Median of column E	110.0, n=101
20	30	40	30	170	30	150	70	120	70		Difference: Actual	40
50	40	70	30	120	40	230	20	350	50		Difference: Hodges-Lehmann	40
50	30	60	90	120	40	160	60	140	40		spo11-y135f vs. homeolog + 1SLC
50	40	70	20	170	40	210	40	270	60		Mann Whitney test
50	50	80	50	120	50	200	30	230	70		P value	0.571
70	30	90	50	170	80	180	30	150	40		Exact or approximate P value?	Exact
40	40	70	30	80	30	180	50	120	60		P value summary	ns
50	40	60	60	140	30	190	60	310	50		Significantly different (P < 0.05)?	No
70	40	50	20	140	40	160	40	160	110		One- or two-tailed P value?	Two-tailed
60	40	40	70	130	40	120	40	150	60		Sum of ranks in column G,I	9772 , 8950
30	30	130	50	110	40	150	40	160	40		Mann-Whitney U	4416
50	50	50	50	150	50	150	40	260	40
40	40	40	10	140	50	230	60	140	100		Difference between medians
60	60	70	40	110	40	160	30	260	80		Median of column G	170.0, n=103
50	30	90	40	100	30	120	20	150	40		Median of column I	170.0, n=90
20	30	50	40	100	40	170	40	50	80		Difference: Actual	0
50	40	70	50	130	30	150	80	130	30		Difference: Hodges-Lehmann	0
30	40	50	30	170	30	150	40	210	40
60	40	70	30	90	30	210	50	150	40
50	30	70	50	90	20	100	30	260	50
30	30	60	40	120	50	180	50	150	60
40	30	70	50	70	40	110	60	140	30
50	50	80	50	110	40	150	60	160	50
80	30	100	80	100	30	150	40	240	30
50	40	70	30	110	20	120	50	260	40
40	50	70	50	120	40	130	60	240	40
50	30	100	40	130	40	150	50	170	90
70	30	80	20	80	30	150	50	180	40
60	50	50	40	160	30	180	50	140	30
70	40	130	40	90	40	130	50	250	40
50	30	90	60	90	40	170	40	130	90
40	50	70	30	80	40	170	60	300	40
60	40	60	60	90	30	170	70	80	50
40	40	80	30	130	50	170	20	120	30
50	30	80	40	120	30	150	70	130	60
60	50	80	40	130	40	140	50	170	60
60	50	80	40	120	30	210	70	350
60	50	80	30	130	30	200	40	110
50	40	60	40	90	40	170	30	190
50	30	130	40	110	40	140	40	250
40	60	60	40	90	30	160	40	250
30	30	110	20	80	40	240	40	370
30	40	90	50	100	70	160	70	240
80	40	70	90	80	70	160	60	210
60	40	90	60	90	40	220	70	70
40	50	80	40	100	40	180	50	100
40	30	90	50	120	40	170	40	170
60	40	70	60	120	30	190	50	120
30	40	80	30	140	40	190	40
50	50	90	20	150	60	190	30
20	30	110	30	90	30	180	40
30	40	70	40	120	30	160	70
40	40	70	30	120	30	160	90
30	40	70	50	110	30	240	30
80	40	80	50	130	40	250	40
80	40	90	40	100	40	350	30
60	40	70	40	140	40	180	50
60	40	90		120	40	240	40
80	40	60		100	30	200
50	60	60			30	200
50					50	230
40
60
40
40
30
50

## Sheet: Fig 3B_D_and_E_1
Key
a	bioriented: one homolog at each SPB
b	bioriented: homologs together (as single dot) in between the two SPBs
c	not bioriented: both homologs at one SPB
d	not bioriented: one homolog at one SPB, the other homolog in the middle of the two SPBs
e	bioriented: two separated homologs in the middle of separated SPBs
f	traverse/ not bioriented: both homologs at one SPB jumped to the other SPB during this frame
Time -->	0 min	5 min	10 min	15 min	20 min	25 min	30 min	35 min	40 min	45 min	50 min	55 min	60 min	65 min	70 min	75 min	80 min	85 min	90 min	95 min	100 min	105 min	110 min	115 min	120 min	125 min	130 min	135 min	140 min	145 min	150 min	155 min	160 min	165 min	170 min	175 min	180 min	190 min	195 min	200 min	205 min	210 min	215 min	220 min	225 min	230 min	235 min	240 min	245 min
Cell 1	d	c	a	c	a	c	c	c	c	c	c	c	c	c	c	c	c	c	c	c	c	c	c	c	c	c	c	c	c	c	c	c	c	c	c	c	c	d	d	a	a	a	a	a	a	c	c	c	c
Cell 2	a	b	a	a	a	a	a	a	a	a	a	a	a	a	a	a	a	a	a	a	a	a	a	a	a	a	a	a	a	a	a	a	a	a	a	a	a	a	a	a	a	a	a	a	a	a	a	a	a
Cell 3	c	c	c	c	c	c	c	a	a	d	a	d	a	d	d	a	a	a	d	d	d	d	d	a	a	a	a	a	a	a	a	a	a	a	a	a	a	a	a	a	a	a	a	a	c	a	c	a	a
Cell 4	d	b	a	a	a	a	a	a	a	a	a	a	a	b	a	a	a	a	a	a	a	a	a	a	a	a	a	a	a	a	a	a	a	a	a	a	a	a	a	a	a	a	a	a	a	a	a	a	a
Cell 5	a	a	a	a	a	a	a	a	a	a	a	a	a	a	a	a	a	a	a	a	a	a	a	a	a	a	a	a	a	a	a	a	a	a	a	a	a	a	a	a	a	a	a	a	a	a	a	a	a
Cell 6	d	c	c	c	c	d	a	a	a	a	a	a	a	a	a	a	a	a	a	a	a	a	a	a	a	a	a	a	a	a	a	a	a	a	a	a	a	a	a	a	a	a	a	a	a	a	a	a	a
Cell 7	c	d	a	a	c	c	c	c	c	c	c	c	c	c	c	c	c	c	c	c	c	c	c	c	c	c	c	c	c	c	c	c	c	c	c	c	d	a	a	a	a	a	a	a	a	a	a	s
Cell 8	c	c	f	d	a	a	a	a	a	d	d	d	d	d	d	d	d	d	d	d	d	d	d	c	d	a	a	a	a	a	a	a	a	a	a	a	a	a	a	a	a	a	a	a	a	s
Cell 9	c	a	a	a	a	a	a	a	a	a	a	a	a	a	a	a	a	a	a	d	a	d	a	a	a	c	a	a	a	a	a	a	a	a	a	a	a	a	a	a	a	a	s
Cell 10	d	d	c	a	a	a	a	a	a	a	a	a	a	a	a	a	a	a	a	a	a	a	a	a	a	a	a	b	b	a	a	a	a	a	b	b	a	a	a	a	a	s
Cell 11	a	a	a	a	a	a	c	c	c	c	e	a	a	a	a	a	a	a	a	a	a	a	a	d	c	d	d	d	c	c	c	c	c	e	e	a	a	a	a	a	s
Cell 12	c	a	a	a	a	a	c	a	a	a	d	d	a	a	a	a	a	a	a	a	a	a	e	a	a	a	a	a	a	a	a	a	a	a	a	a	a	a	a	s
Cell 13	d	c	b	b	c	c	a	a	a	a	a	a	a	a	a	a	a	a	a	a	a	a	a	a	a	a	a	a	a	a	a	a	a	a	a	s
Cell 14	a	a	a	a	a	a	a	a	a	a	a	a	a	a	a	a	a	a	a	a	a	a	a	a	a	a	a	a	a	a	a	a	a	a	a	s
Cell 15	a	a	a	c	b	b	d	e	c	a	d	d	e	e	c	e	e	e	e	e	e	e	c	b	e	e	a	a	a	a	a	a	a	a	s
Cell 16	d	e	a	a	a	a	a	a	a	a	a	a	a	a	a	a	a	a	a	a	a	a	a	a	a	a	a	a	a	a	a	a	a	s
Cell 17	a	c	a	a	a	a	a	a	a	a	a	a	a	a	a	a	a	a	a	a	a	a	a	a	a	a	a	a	a	a	a	a	s
Cell 18	c	c	c	c	c	c	c	a	a	a	a	a	a	d	a	a	a	a	a	a	a	a	a	a	a	a	a	a	a	a	a	s
Cell 19	e	d	c	a	a	a	a	a	a	a	a	a	a	a	a	a	a	a	a	a	a	a	a	a	a	a	s
Cell 20	c	c	c	c	c	c	c	c	c	c	c	c	c	c	c	c	c	c	c	c	c	c	c	c	c	c	c	c	c	c	c	d	d	a	a	a	b	a	a	a	a	a	s
Cell 21	a	a	a	a	a	a	a	a	a	a	a	a	a	a	b	a	d	a	a	a	a	a	a	a	a	a	a	a	a	s
Cell 22	b	a	c	c	c	c	c	c	c	c	c	c	c	c	c	c	c	c	c	c	c	c	c	c	c	c	c	c	c	c	c	c	c	c	c	c	c	c	c	c	c	c	c	c	c	c	m
Cell 23	c	c	c	c	c	c	c	c	c	c	c	c	c	c	c	c	c	c	c	c	c	c	c	c	c	c	c	c	c	c	c	c	c	c	c	c	c	c	c	c	c	c	c	c	m
Cell 24	c	a	a	a	a	e	e	c	c	c	c	c	c	c	c	c	e	c	c	c	c	c	c	c	c	c	c	c	c	c	c	c	c	c	c	c	b	c	c	c	c	c	c	m
Cell 25	d	d	d	a	b	b	b	b	b	c	c	c	c	c	c	c	c	c	c	c	c	c	c	c	c	c	c	c	c	c	c	c	c	c	c	c	c	c	c	c	c	c	c	m
Cell 26	c	c	c	e	c	e	c	c	c	c	c	c	c	c	c	c	c	c	c	c	c	c	c	c	c	c	c	c	c	c	c	c	c	c	c	c	c	c	c	c	c	m
Cell 27	c	c	c	c	c	c	c	c	c	c	c	c	c	c	c	c	c	c	c	c	c	c	c	c	c	c	c	c	c	c	c	c	c	c	c	c	c	c	c	m
Cell 28	c	c	b	c	c	a	a	c	c	c	c	c	c	c	c	c	c	c	c	c	c	c	c	c	c	c	c	c	c	c	c	c	c	c	c	c	c	c	m
Cell 29	a	c	c	d	d	c	d	c	c	d	c	c	c	c	c	c	c	c	c	c	c	c	c	c	c	c	c	c	c	c	c	c	c	c	c	m
Cell 30	C	C	c	c	c	c	c	c	c	c	c	c	c	c	c	c	c	c	c	c	c	c	c	c	c	c	c	c	c	c	c	c	c	c	m
Cell 31	d	d	a	c	c	c	c	c	c	c	c	c	c	c	c	c	c	c	c	c	c	c	c	c	c	c	c	c	c	c	c	c	c	c	m
Cell 32	c	c	f	a	c	c	c	c	c	c	c	c	c	c	c	c	c	c	c	c	c	c	c	c	c	c	c	c	c	c	c	c	c	c	c	m
Cell 33	b	b	c	c	c	c	c	c	c	c	c	c	c	c	c	c	c	c	c	c	c	c	c	c	c	c	c	c	c	c	c	c	m
Cell 34	e	e	e	e	c	c	d	a	c	c	c	c	c	c	c	c	c	c	c	c	c	c	d	d	c	c	c	c	c	c	c	m
Cell 35	c	c	c	c	c	c	c	c	c	c	c	c	c	c	c	c	c	c	c	c	c	c	c	c	c	c	c	c	c	c	c	c	m
Cell 36	c	a	a	a	a	a	e	e	c	c	c	c	c	c	c	c	c	c	e	c	c	c	c	c	c	c	c	c	c	m
Cell 37	c	a	c	c	c	c	c	c	c	c	c	c	c	c	c	c	c	c	c	c	c	c	c	c	c	c	c	c	c	c	c	c	m
Cell 38	c	c	c	c	c	c	c	c	c	c	c	c	c	c	c	c	c	c	c	c	c	c	c	c	c	c	c	c	c	c	c	c	c	m
Cell 39	c	e	c	d	d	c	c	c	c	c	c	c	c	c	c	c	c	c	c	c	c	c	c	c	c	c	c	c	c	c	c	c	c	c	c	c	c	m
Cell 40	c	c	c	c	c	c	c	c	c	c	c	c	c	c	c	c	c	c	c	c	c	c	c	c	c	c	c	c	c	c	c	c	c	c	c	c	m
Cell 41	d	c	c	c	c	c	c	c	c	c	c	c	c	c	c	c	c	c	c	c	c	c	c	c	c	c	c	c	c	c	m
Cell 42	e	c	c	f	c	c	c	c	c	c	c	c	c	c	c	c	c	c	c	c	c	c	c	c	c	c	c	m
Cell 43	c	c	c	c	c	c	c	c	c	c	c	c	c	c	c	c	c	c	c	c	c	c	c	c	c	c	m
Cell 44	d	c	d	d	c	c	c	c	c	c	c	c	c	c	c	c	c	c	c	c	c	c	c	c	c	c	m
Cell 45	b	e	c	f	c	c	c	c	c	c	c	c	c	c	c	c	c	c	c	c	c	c	c	m
Cell 46	b	d	c	c	c	c	c	c	c	c	c	c	c	c	c	c	c	c	c	c	c	m
Cell 47	e	a	e	a	e	c	c	c	c	f	c	c	c	c	c	c	e	e	e	c	m
Cell 48	a	a	c	c	c	c	c	c	c	c	c	c	c	c	c	c	c	c	c	c	c	c	c	c	c	c	c	c	c	c	c	c	c	c	c	c	c	c	m
Cell 49	c	c	c	c	c	c	c	c	c	c	c	c	c	c	c	c	c	c	c	c	c	c	c	c	c	c	c	c	c	c	c	c	m
Cell 50	c	c	a	a	c	c	c	c	c	c	c	c	c	c	c	c	c	c	c	c	c	c	c	c	c	c	c	c	c	c	c	c	m
Cell 51	a	a	a	a	a	a	a	a	a	a	a	a	a	a	c	c	c	c	c	c	c	c	c	c	c	c	m
Cell 52	c	c	c	c	c	c	c	c	c	c	c	c	c	c	c	c	c	c	c	c	c	c	c	c	c	c	m
Cell 53	b	b	c	c	c	c	c	c	c	c	c	c	c	c	c	c	c	c	c	c	c	c	c	c	m
Cell 54	a	d	d	a	a	a	a	d	d	a	a	a	a	a	a	a	a	a	a	a	a	a	a	a	a	a	a	a	a	a	a	a	a	a	a	a	a	a	a	s
Cell 55	c	c	e	e	a	d	a	a	d	a	a	d	a	a	a	d	b	c	d	d	a	a	a	d	e	a	d	a	a	a	a	a	a	s
Cell 56	c	d	d	a	a	a	a	a	a	a	a	a	a	a	a	a	a	a	a	a	a	a	a	a	a	a	a	a	a	a	a	a	s
Cell 57	d	d	e	d	c	c	c	c	c	c	c	c	c	c	c	c	c	c	c	c	c	c	c	c	c	c	c	c	c	c	c	c	c	c	c	c	c	c	d	d	c	m
Cell 58	d	d	c	c	c	c	c	c	c	c	c	c	c	c	c	c	b	c	c	c	c	c	c	c	c	c	c	c	c	c	c	c	m
Cell 59	c	c	c	c	c	b	c	c	c	c	c	c	c	c	d	c	c	c	c	c	c	c	c	c	c	c	c	c	m
Cell 60	a	d	c	c	a	a	a	a	a	a	a	a	a	a	a	a	a	a	a	a	a	a	a	a	d	d	d	a	a	b	b	d	b	b	b	b	s
Cell 61	c	d	c	d	d	a	a	a	a	a	a	a	a	a	a	a	d	a	a	a	a	a	a	a	a	a	a	a	a	a	a	a	a	a	a	a	a	s
Cell 62	c	f	c	d	b	d	d	a	a	a	a	a	a	a	a	a	a	a	a	d	a	a	a	d	c	d	d	d	d	a	a	a	a	a	a	a	a	a	a	a	a	s
Cell 63	a	a	a	a	d	c	d	c	c	c	c	a	a	a	a	a	a	a	a	a	a	a	a	a	a	a	a	a	a	a	a	a	a	s
Cell 64	d	c	a	a	a	a	a	a	a	a	a	a	a	a	a	a	a	a	a	a	a	a	a	a	a	a	a	a	a	a	d	d	a	a	a	a	a	s
Cell 65	c	a	a	d	c	c	c	c	c	c	c	c	c	c	c	c	c	c	c	c	c	c	c	c	c	c	c	c	c	m
Cell 66	d	d	a	a	c	c	c	c	c	c	c	c	c	c	c	c	c	c	c	c	c	c	c	c	d	d	c	c	c	c	c	m
Cell 67	a	a	a	a	a	a	a	a	a	a	a	a	a	a	a	a	a	a	a	a	a	a	a	a	a	a	a	a	a	a	a	a	a	a	a	a	a	a	s
Cell 68	c	c	c	d	c	c	c	d	c	c	c	c	d	c	c	c	c	c	c	c	c	c	c	c	c	c	c	c	c	c	c	m
Cell 69	a	a	c	c	c	c	c	c	c	c	c	c	c	c	c	c	c	c	c	c	c	c	c	c	c	c	c	c	c	c	d	a	c	c	b	a	a	a	a	a	a	a	a	a	a	a	a	s
Cell 70	a	a	a	c	c	c	c	c	c	c	c	c	c	c	c	c	c	c	c	c	c	c	c	c	c	c	c	c	c	c	c	c	c	c	c	c	c	c	c	c	c	c	c	m
Cell 71	d	a	c	c	c	c	c	c	c	c	c	c	c	c	c	c	c	c	c	c	c	c	c	c	c	c	c	m
Cell 72	c	d	a	a	a	a	a	a	a	a	a	a	a	a	a	a	a	a	a	a	a	a	a	a	a	a	a	s
Cell 73	c	c	c	c	c	c	c	c	c	c	a	a	a	a	c	c	d	e	e	b	b	b	a	a	a	a	a	a	a	a	s
Cell 74	a	a	a	a	a	a	d	a	a	a	a	a	a	a	a	a	a	a	a	a	a	a	a	a	a	a	a	a	a	a	a	a	a	s
Cell 75	e	c	c	c	c	c	c	c	c	c	c	c	c	c	c	c	m
Cell 76	a	a	a	a	a	a	a	a	a	a	a	a	a	d	d	d	d	a	d	d	c	a	a	a	d	d	d	a	d	d	d	a	a	a	a	a	a	s
Cell 77	a	c	c	c	c	c	c	c	c	a	a	a	a	a	a	a	a	a	a	a	a	d	a	a	a	a	a	a	a	a	a	a	a	a	a	s
Cell 78	c	c	c	c	c	c	c	c	c	c	c	c	c	c	c	c	c	c	c	c	c	c	c	c	c	c	c	c	c	c	c	c	c	m
Cell 79	b	d	d	a	a	a	a	a	a	a	a	a	a	a	a	a	a	a	a	a	a	a	a	a	a	a	a	a	a	a	a	a	a	a	a	a	a	a	a	a	a	a	a	a	a	a	a	s
Cell 80		d	c	a	a	a	a	a	a	a	a	a	a	a	a	a	a	a	a	a	a	a	a	a	a	a	a	d	d	d	d	d	d	d	d	d	d	d	d	d	d	d	d	d	d	a	a	a	d
Cell 81	b	c	d	e	d	e	d	e	e	e	e	e	e	e	e	b	d	d	e	c	c	c	e	d	e	b	b	b	b	b	b	a	a	a	a	s
Cell 82	c	c	c	c	c	c	c	c	c	c	c	c	c	c	c	c	c	c	c	c	c	c	c	c	c	c	c	c	m
Cell 83	c	c	c	c	c	c	c	c	c	c	c	c	c	c	c	c	c	c	c	c	c	m
Cell 84	c	c	d	c	c	c	c	c	c	c	c	c	c	c	c	c	c	c	d	c	m
Cell 85	e	e	e	e	e	d	d	d	d	e	a	a	d	e	e	a	a	d	a	a	a	a	a	a	s
Cell 86	a	a	c	c	c	c	c	c	c	c	c	d	c	c	c	c	c	c	c	c	c	c	c	c	e	d	a	a	a	a	a	a	a	m
Cell 87	b	c	d	a	a	a	a	a	a	a	a	a	a	a	a	a	a	a	a	a	a	a	a	a	a	a	a	a	a	a	a	a	a	s
Cell 88	d	d	d	a	a	c	c	c	c	c	c	c	c	c	c	c	c	c	c	c	c	c	c	c	d	d	d	c	c	c	c	c	c	c	c	m
Cell 89
Cell 90	a	a	a	a	a	a	c	a	a	a	a	a	a	a	a	a	a	a	a	a	a	a	a	a	a	s
Cell 91	a	d	c	c	a	a	c	c	c	d	c	c	f	c	c	c	c	c	c	c	c	c	c	c	c	c	c	c	c	c	c	c	m
Cell 92	a	d	a	a	d	a	a	a	a	a	a	a	a	a	a	a	a	a	a	a	a	a	a	a	a	a	a	a	a	a	a	a	a	a	a	a	a	a	a	a	a	a	s
Cell 93	c	d	d	d	e	e	a	a	a	a	a	a	a	a	a	d	d	a	a	d	a	d	a	a	a	a	a	d	d	a	a	a	a	a	s
Cell 94	a	a	a	d	b	e	d	d	d	d	c	d	d	d	d	d	d	e	d	d	e	c	e	e	d	b	c	a	a	a	a	a	s
[truncated: 4 more columns]

## Sheet: Fig 3D_and_E_2
	Number of error correction events during the first 50 mins of metaphase I	Number of error correction events after 50 mins of metaphase I
Cell 1	5	5
Cell 2	2	10
Cell 3	2	11
Cell 4	2	2
Cell 5	0	0
Cell 6	3	0
Cell 7	3	2
Cell 8	4	3
Cell 9	2	5
Cell 10	2	4
Cell 11	1	8
Cell 12	3	4
Cell 13	4	0
Cell 14	0	0
Cell 15	6	8
Cell 16	2	0
Cell 17	2	0
Cell 18	1	2
Cell 19	3	0
Cell 20	0	4
Cell 21	0	4
Cell 22	2	0
Cell 23	0	0
Cell 24	3	4
Cell 25	3	0
Cell 26	4	0
Cell 27	0	0
Cell 28	4	0
Cell 29	6	1
Cell 30	0	0
Cell 31	2	0
Cell 32	3	0
Cell 33	2	0
Cell 34	4	2
Cell 35	0	0
Cell 36	3	2
Cell 37	2	0
Cell 38	0	0
Cell 39	4	0
Cell 40	0	0
Cell 41	1	0
Cell 42	3	0
Cell 43	0	0
Cell 44	3	0
Cell 45	4	0
Cell 46	2	0
Cell 47	6	3
Cell 48	1	0
Cell 49	0	0
Cell 50	2	0
Cell 51	0	1
Cell 52	0	0
Cell 53	1	0
Cell 54	4	0
Cell 55	6	12
Cell 56	2	0
Cell 57	3	2
Cell 58	1	2
Cell 59	2	2
Cell 60	3	5
Cell 61	4	2
Cell 62	6	6
Cell 63	4	1
Cell 64	2	3
Cell 65	3	0
Cell 66	2	2
Cell 67	0	0
Cell 68	4	2
Cell 69	2	5
Cell 70	1	0
Cell 71	2	0
Cell 72	2	0
Cell 73	0	6
Cell 74	2	0
Cell 75	1	0
Cell 76	0	9
Cell 77	2	2
Cell 78	0	0
Cell 79	2	0
Cell 80	3	4
Cell 81	7	8
Cell 82	0	0
Cell 83	0	0
Cell 84	2	2
Cell 85	3	6
Cell 86	1	5
Cell 87	3	0
Cell 88	2	2
Cell 89
Cell 90	2	0
Cell 91	5	3
Cell 92	4	0
Cell 93	3	8
Cell 94	4	11

## Sheet: Fig 3F
	mek1∆			WT				Summary Statistics
	10 mins before anaphase onset			10 mins before anaphase onset				Mann Whitney test
	length of x (μm)	length of y (μm)	length of z (μm)	length of x (μm)	length of y (μm)	length of z (μm)		P value	<0.0001
	3.6	1	3.73631	2.8	4	4.88262		Exact or approximate P value?	Exact
	6.1	1	6.18142	5.9	0	5.9		P value summary	****
	5.5	1	5.59017	3	1	3.16228		Significantly different (P < 0.05)?	Yes
	6	1	6.08276	4.6	1	4.70744		One- or two-tailed P value?	Two-tailed
	4.7	1	4.80521	2.4	3	3.84187		Sum of ranks in column A,B	1845 , 3511
	3.4	1	3.54401	4.8	0	4.8		Mann-Whitney U	519
	3.3	1	3.44819	5.5	2	5.85235
	5.2	2	5.57136	3.1	0	3.1		Difference between medians
	5.1	1	5.19711	4.5	0	4.5		Median of column A	3.068, n=51
	4.8	0	4.8	2.7	2	3.36006		Median of column B	4.257, n=52
	3.7	2	4.20595	2.7	1	2.87924		Difference: Actual	1.19
	4.2	0	4.2	2.4	2	3.1241		Difference: Hodges-Lehmann	1.138
	4.6	2	5.01597	2.8	0	2.8
	3.2	0	3.2	2.9	0	2.9
	4.1	0	4.1	2.3	0	2.3
	3.8	2	4.29418	3.1	1	3.2573
	2.9	0	2.9	1.2	4	4.17612
	4.2	3	5.1614	2.9	0	2.9
	3	0	3	2.7	1	2.87924
	3.1	0	3.1	3.5	0	3.5
	2.9	2	3.52278	2.8	3	4.10366
	3.8	0	3.8	3.3	0	3.3
	3.1	0	3.1	3.1	2	3.68917
	3.4	1	3.54401	4	1	4.12311
	2.2	3	3.72022	2.6	1	2.78568
	5.1	0	5.1	3.9	2	4.38292
	5.2	2	5.57136	2.7	0	2.7
	3.1	2	3.68917	3.2	1	3.35261
	4.1	0	4.1	1.8	2	2.69072
	4.4	0	4.4	2	0	2
	4.3	1	4.41475	2.8	0	2.8
	3.5	1	3.64005	1.9	0	1.9
	2.4	0	2.4	2.9	1	3.06757
	4	2	4.47214	2.8	1	2.97321
	3.8	2	4.29418	1.7	2	2.62488
	3.7	2	4.20595	2.4	0	2.4
	3.6	2	4.11825	2	2	2.82843
	4.7	4	6.17171	2.7	0	2.7
	3.6	0	3.6	2.3	3	3.78021
	3.6	3	4.68615	2.6	1	2.78568
	1.7	0	1.7	2.6	1	2.78568
	6.6	0	6.6	3	1	3.16228
	3.6	3	4.68615	2.9	1	3.06757
	3.5	2	4.03113	3.7	1	3.83275
	5.7	1	5.78705	1.1	3	3.19531
	5.6	5	7.50733	2.9	1	3.06757
	7.1	1	7.17008	2.2	1	2.41661
	5	0	5	2.6	0	2.6
	4.1	1	4.22019	2.7	1	2.87924
	3.6	2	4.11825	2.6	0	2.6
	4.4	1	4.51221	3.3	2	3.85876
	5.9	2	6.22977

## Sheet: Fig 4B
Key		WT	WT + Nocodazole	Cdc6-dp
1	Bub3 disperses after sepearase biosensor focus disperses	3	2	3
2	Bub3 disperses before sepearase biosensor focus disperses	2	1	3
3	Bub3 disperses in the same frame that sepearase biosensor focus disperses	2	1	1
		2	1	1
		2	1	1
		2	2	1
		2	1	1
		2	1	1
		2	1	1
		2	1	3
		2	3	3
		2	2	1
		2	1	3
		2	1	3
		2	1	3
		2	3	1
		2	1	1
		2	1	1
		2	1	1
		3	3	1
		2	1	1
		2	1	1
		2	1	1
		2	2	1
		2	2	2
		2	1	1
		2	3	3
		3	1	2
		2	1	1
		2	1	3
		2	1	3
		3	1	1
		3	2	1
		1	1	1
		2	3	1
		3	1	1
		1	1	3
		2	1	1
		3	3	1
		2	1	1
		2	2	3
		2	1	3
		2	1	1
		3	2	3
		2	1	1
		3	3	1
		2	2	1
		2	3	1
		3	1	3
		3	3	3
		2	2	3
		1	1	1
		3		1
		3		3
		2		1
		3		1
		3		1
		3		3
		3
		2
		2
		2

[truncated: 19 more sheets: Fig 4D, Fig 4F, Fig 4G, Fig 5D, Fig 5F, Fig 6B, Fig 6C, Fig 6E, Fig 6I, Fig 7B, Fig 7C, Fig S1A, Fig S1B, Fig S2B, Fig S3B, Fig S4B, Fig S4E, Fig S5C, Fig S5E]
